# Supplementary material for: From Plastic Pollution to Remediation Solutions: Micro/Nanofiber-Based Strategies for Microplastic and Nanoplastic Removal
Source: Membranes (Basel). 2026 Jun 29;16(7):223. doi: 10.3390/membranes16070223 (PMC13414061; doi:10.3390/membranes16070223)
Supplement: Supplementary file 1 [file membranes-16-00223-s001.zip]

Archive with 1 entries (1 files):
- membranes-4147983-supplementary.pdf
